# Supplementary material for: Holocene geochemical footprint from Semi-arid alpine wetlands in southern Spain
Source: Sci Data. 2018 Feb 27;5:180024. doi: 10.1038/sdata.2018.24 (PMC5827694; doi:10.1038/sdata.2018.24)
Supplement: Supplementary file 1 [file sdata201824-isa1.zip]

Archive with 9 entries (9 files):
- i_Investigation.txt
- s_study_Garcia-Alix.txt
- a_assay_elemental.txt
- a_assay_carbon_nitrogen.txt
- a_assay_specific_compound.txt
- a_assay_icpms.txt
- a_assay_aas.txt
- a_assay_xrf.txt
- a_assay_mercury.txt
