# Supplementary material for: Holocene geochemical footprint from Semi-arid alpine wetlands in southern Spain
Source: Sci Data. 2018 Feb 27;5:180024. doi: 10.1038/sdata.2018.24 (PMC5827694; doi:10.1038/sdata.2018.24)
Supplement: Supplementary file 1 [file sdata201824-isa1.zip › i_Investigation.txt]

# Investigation File generated for Scientific Data with Investigation File Authoring Tool version 0.1.0 on 24/01/2018 - This metadata file is CC0
ONTOLOGY SOURCE REFERENCE
Term Source Name	ENVO	GAZ	UO	OBI	NCIT	ERO	CHMO
Term Source File	http://data.bioontology.org/ontologies/ENVO	http://data.bioontology.org/ontologies/GAZ	http://data.bioontology.org/ontologies/UO	http://data.bioontology.org/ontologies/OBI	http://data.bioontology.org/ontologies/NCIT	http://data.bioontology.org/ontologies/ERO	http://data.bioontology.org/ontologies/CHMO
Term Source Version	$Revision: 1.512 $	unknown	2014-08-18	2014-08-18	17.06d	2013-08-02	releases/2014-11-20
Term Source Description	Environment Ontology	Gazetteer	Units of Measurement Ontology	Ontology for Biomedical Investigations	National Cancer Institute Thesaurus	Eagle-I Research Resource Ontology	Chemical Methods Ontology
INVESTIGATION
Investigation Identifier
Investigation Title
Investigation Description
Investigation Submission Date
Investigation Public Release Date
INVESTIGATION PUBLICATIONS
Investigation PubMed ID
Investigation Publication DOI
Investigation Publication Author List
Investigation Publication Title
Investigation Publication Status
Investigation Publication Status Term Accession Number
Investigation Publication Status Term Source REF
INVESTIGATION CONTACTS
Investigation Person Last Name
Investigation Person Mid Initials
Investigation Person First Name
Investigation Person Address
Investigation Person Phone
Investigation Person Fax
Investigation Person Email
Investigation Person Affiliation
Investigation Person Roles
Investigation Person Roles Term Accession Number
Investigation Person Roles Term Source REF
STUDY
Study Identifier	10.1038/sdata.2018.24
Study Title	Holocene geochemical footprint from Semi-arid alpine wetlands in southern Spain
Study Submission Date	11/10/2017
Study Public Release Date	27/02/2018
Study Description	http://www.nature.com/articles/sdata201824#abstract
Study File Name	s_study_Garcia-Alix.txt
Comment[Subject Keywords]	/;///;//;//;//
Comment[Manuscript Licence]	CC BY-4.0
Comment[Experimental Metadata Licence]	CC0
Comment[Supplementary Information File Name]	
Comment[Supplementary Information File Type]	x-zip-compressed
Comment[Supplementary Information File URL]	http://www.nature.com/articles/sdata201824#supplementary-information
Comment[Data Repository]	PANGAEA;PANGAEA;PANGAEA;PANGAEA;PANGAEA;PANGAEA;PANGAEA
Comment[Data Record Accession]	https://doi.org/10.1594/PANGAEA.883647;https://doi.org/10.1594/PANGAEA.883646;doi:10.1594/PANGAEA.883649;doi:10.1594/PANGAEA.883645;doi:10.1594/PANGAEA.883648;doi:10.1594/PANGAEA.883642;doi:10.1594/PANGAEA.883644
Comment[Data Record URI]	doi:10.1594/PANGAEA.883647;doi:10.1594/PANGAEA.883646;https://doi.org/10.1594/PANGAEA.883649;https://doi.org/10.1594/PANGAEA.883645;https://doi.org/10.1594/PANGAEA.883648;https://doi.org/10.1594/PANGAEA.883642;https://doi.org/10.1594/PANGAEA.883644
STUDY DESIGN DESCRIPTORS
Study Design Type	observation design
Study Design Type Term Accession Number	OBI:0300311
Study Design Type Term Source REF	OBI
STUDY PUBLICATIONS
Study PubMed ID	""	""	""	""	""
Study Publication DOI	doi:10.1038/s41598-017-07854-w	doi:10.1016/j.chemgeo.2014.03.001	doi:10.1016/j.scitotenv.2013.01.081	doi:10.1007/s10933-012-9625-2	doi:10.1016/j.yqres.2012.11.008
Study Publication Author List	""	""	""	""	""
Study Publication Title	""	""	""	""	""
Study Publication Status	published	published	published	published	published
Study Publication Status Term Accession Number					
Study Publication Status Term Source REF					
STUDY FACTORS
Study Factor Name
Study Factor Type
Study Factor Type Term Accession Number
Study Factor Type Term Source REF
STUDY ASSAYS
Study Assay Measurement Type	Organic Chemistry	Organic Chemistry	Organic Chemistry	Inorganic Chemistry	Inorganic Chemistry	Inorganic Chemistry	Inorganic Chemistry
Study Assay Measurement Type Term Accession Number	NCIT:C16419	NCIT:C16419	NCIT:C16419	NCIT:C16418	NCIT:C16418	NCIT:C16418	NCIT:C16418
Study Assay Measurement Type Term Source REF	NCIT	NCIT	NCIT	NCIT	NCIT	NCIT	NCIT
Study Assay Technology Type	elemental analysis 	elemental analysis isotope ratio mass spectrometry	gas chromatography-flame ionisation detection	inductively coupled plasma mass spectrometry	atomic absorption spectroscopy	X-ray fluorescence detector	automated mercury analysis system
Study Assay Technology Type Term Accession Number	ERO:0001499	CHMO:0000507	CHMO:0001736	CHMO:0000538	CHMO:0000234	ERO:0001388	ERO:0000973
Study Assay Technology Type Term Source REF	ERO	CHMO	CHMO	CHMO	CHMO	ERO	ERO
Study Assay Technology Platform	""	""	""	""	""	""	""
Study Assay File Name	a_assay_elemental.txt	a_assay_carbon_nitrogen.txt	a_assay_specific_compound.txt	a_assay_icpms.txt	a_assay_aas.txt	a_assay_xrf.txt	a_assay_mercury.txt
STUDY PROTOCOLS
Study Protocol Name	Sampling methods, sediment cores and age models	Elemental analyses in bulk sediment	Carbon and Nitrogen analyses in bulk sediment	Specific compound analyses	Inductively Coupled Plasma Mass Spectrometry	Atomic Absorption Analyses	X-Ray fluorescence Scanner analyses	Mercury analyses
Study Protocol Type	environmental material collection process	data collection and processing objective	data collection and processing objective	data collection and processing objective	data collection and processing objective	data collection and processing objective	data collection and processing objective	data collection and processing objective
Study Protocol Type Term Accession Number	OBI:0600012	ERO:0100087	ERO:0100087	ERO:0100087	ERO:0100087	ERO:0100087	ERO:0100087	ERO:0100087
Study Protocol Type Term Source REF	OBI	ERO	ERO	ERO	ERO	ERO	ERO	ERO
Study Protocol Description								
Study Protocol URI	""	""	""	""	""	""	""	""
Study Protocol Version								
Study Protocol Parameters Name	""	""	""	""	""	""	""	""
Study Protocol Parameters Name Term Accession Number	""	""	""	""	""	""	""	""
Study Protocol Parameters Name Term Source REF	""	""	""	""	""	""	""	""
Study Protocol Components Name	""	""	""	""	""	""	""	""
Study Protocol Components Type	""	""	""	""	""	""	""	""
Study Protocol Components Type Term Accession Number	""	""	""	""	""	""	""	""
Study Protocol Components Type Term Source REF	""	""	""	""	""	""	""	""
STUDY CONTACTS
Study Person Last Name	García-Alix	Jiménez-Espejo	Jiménez-Moreno	Toney	Ramos-Román	Camuera	Anderson	Delgado-Huertas	Martínez-Ruiz	Queralt
Study Person First Name	Antonio	Francisco J.	Gonzalo	Jaime L.	María J.	Jon	R. Scott	Antonio	Francisca	Ignasi
Study Person Mid Initials										
Study Person Email	agalix@ugr.es	""	""	""	""	""	""	""	""	""
Study Person Phone										
Study Person Fax										
Study Person Address										
Study Person Affiliation	Departamento de Estratigrafía y Paleontología, Universidad de Granada, Granada 18071, Spain	Instituto Andaluz de Ciencias de la Tierra (IACT), CISC-UGR, Armilla 18100, Spain	Departamento de Estratigrafía y Paleontología, Universidad de Granada, Granada 18071, Spain	School of Geographical and Earth Sciences, University of Glasgow, Glasgow G12 8QQ, UK	Departamento de Estratigrafía y Paleontología, Universidad de Granada, Granada 18071, Spain	Departamento de Estratigrafía y Paleontología, Universidad de Granada, Granada 18071, Spain	School of Earth Sciences and Environmental Sustainability, Northern Arizona University, Flagstaff, AZ 86011, USA	Instituto Andaluz de Ciencias de la Tierra (IACT), CISC-UGR, Armilla 18100, Spain	Instituto Andaluz de Ciencias de la Tierra (IACT), CISC-UGR, Armilla 18100, Spain	Institute of Environmental Assessment and Water Research (IDAEA), CSIC, Barcelona 08034, Spain
Study Person Roles										
Study Person Roles Term Accession Number										
Study Person Roles Term Source REF										
Comment[Study Person ORCID]	0000-0002-1823-488X			0000-0003-3182-6887				0000-0002-7240-1570	0000-0002-8301-4453	
Comment[Funder]										
Comment[FundRef ID]										
Comment[Funder Term Source REF]										
Comment[Grant Identifier]										
