# Supplementary material for: Holocene geochemical footprint from Semi-arid alpine wetlands in southern Spain
Source: Sci Data. 2018 Feb 27;5:180024. doi: 10.1038/sdata.2018.24 (PMC5827694; doi:10.1038/sdata.2018.24)
Supplement: Supplementary file 1 [file sdata201824-isa1.zip › s_study_Garcia-Alix.txt]

Source Name	Material Type	Term Source REF	Term Accession Number	Characteristics[geographical location]	Term Source REF	Term Accession Number	Characteristics[environment type]	Term Source REF	Term Accession Number	Characteristics[latitude]	Unit	Term Source REF	Term Accession Number	Characteristics[longitude]	Unit	Term Source REF	Term Accession Number	Characteristics[elevation]	Unit	Term Source REF	Term Accession Number	Comment[sediment extraction tool]	Protocol REF	Sample Name
Laguna de la Mula	sediment	ENVO	ENVO:00002007	Sierra Nevada	GAZ	GAZ:00056843	freshwater lake biome	ENVO	ENVO:01000252	37.05972222	degree	UO	UO:0000185	-3.41694444	degree	UO	UO:0000185	2497	meter	UO	UO:0000008	Livingstone piston corer	Sampling methods, sediment cores and age models	LdlM 10-02
Borreguil de la Virgen	sediment	ENVO	ENVO:00002007	Sierra Nevada	GAZ	GAZ:00056843	peatland	ENVO	ENVO:00000044	37.05277778	degree	UO	UO:0000185	-3.37861111	degree	UO	UO:0000185	2945	meter	UO	UO:0000008	Livingstone piston corer	Sampling methods, sediment cores and age models	BdlV 06-01
Laguna de Rio Seco	sediment	ENVO	ENVO:00002007	Sierra Nevada	GAZ	GAZ:00056843	freshwater lake biome	ENVO	ENVO:01000252	37.05222222	degree	UO	UO:0000185	-3.34555556	degree	UO	UO:0000185	3020	meter	UO	UO:0000008	Livingstone piston corer	Sampling methods, sediment cores and age models	LdRS 06-01
Laguna de Rio Seco	sediment	ENVO	ENVO:00002007	Sierra Nevada	GAZ	GAZ:00056843	freshwater lake biome	ENVO	ENVO:01000252	37.05222222	degree	UO	UO:0000185	-3.34555556	degree	UO	UO:0000185	3020	meter	UO	UO:0000008	Aquatic Research corer	Sampling methods, sediment cores and age models	LdRS 06-02
Borreguil de la Caldera	sediment	ENVO	ENVO:00002007	Sierra Nevada	GAZ	GAZ:00056843	peatland	ENVO	ENVO:00000044	37.05055556	degree	UO	UO:0000185	-3.32333333	degree	UO	UO:0000185	2992	meter	UO	UO:0000008	Livingstone piston corer	Sampling methods, sediment cores and age models	BdlC 13-01
