# Supplementary material for: Holocene geochemical footprint from Semi-arid alpine wetlands in southern Spain
Source: Sci Data. 2018 Feb 27;5:180024. doi: 10.1038/sdata.2018.24 (PMC5827694; doi:10.1038/sdata.2018.24)
Supplement: Supplementary file 1 [file sdata201824-isa1.zip › a_assay_carbon_nitrogen.txt]

Sample Name	Protocol REF	Assay Name	Raw Data File	Comment[Data Repository]	Comment[Data Record Accession]	Comment[Data Record URI]
LdlM 10-02	Carbon and Nitrogen analyses in bulk sediment	LdlM 10-02_carbon_nitrogen	LdlM_org_geochem.tab	PANGAEA	doi:10.1594/PANGAEA.883647	https://doi.org/10.1594/PANGAEA.883647
BdlV 06-01	Carbon and Nitrogen analyses in bulk sediment	BdlV 06-01_carbon_nitrogen	BdlV_org_geochem.tab	PANGAEA	doi:10.1594/PANGAEA.883646	https://doi.org/10.1594/PANGAEA.883646
LdRS 06-01	Carbon and Nitrogen analyses in bulk sediment	LdRS 06-01_carbon_nitrogen	LdRS_org_geochem.tab	PANGAEA	doi:10.1594/PANGAEA.883649	https://doi.org/10.1594/PANGAEA.883649
LdRS 06-02	Carbon and Nitrogen analyses in bulk sediment	LdRS 06-02_carbon_nitrogen	LdRS_org_geochem.tab	PANGAEA	doi:10.1594/PANGAEA.883649	https://doi.org/10.1594/PANGAEA.883649
BdlC 13-01	Carbon and Nitrogen analyses in bulk sediment	BdlC 13-01_carbon_nitrogen	BdlC_org_geochem.tab	PANGAEA	doi:10.1594/PANGAEA.883645	https://doi.org/10.1594/PANGAEA.883645
