# Supplementary material for: Holocene geochemical footprint from Semi-arid alpine wetlands in southern Spain
Source: Sci Data. 2018 Feb 27;5:180024. doi: 10.1038/sdata.2018.24 (PMC5827694; doi:10.1038/sdata.2018.24)
Supplement: Supplementary file 1 [file sdata201824-isa1.zip › a_assay_mercury.txt]

Sample Name	Protocol REF	Assay Name	Raw Data File	Comment[Data Repository]	Comment[Data Record Accession]	Comment[Data Record URI]
BdlC 13-01	Mercury analyses	BdlC 13-01_mercury	BdlC_inorg_geochem.tab	PANGAEA	doi:10.1594/PANGAEA.883644	https://doi.org/10.1594/PANGAEA.883644
